# Supplementary material for: Amperometric Monitoring of Dissolution of pH-Responsive EUDRAGIT® Polymer Film Coatings
Source: Micromachines (Basel). 2022 Feb 25;13(3):362. doi: 10.3390/mi13030362 (PMC8949041; doi:10.3390/mi13030362)
Supplement: Supplementary file 1 [file micromachines-13-00362-s001.zip]

Archive with 2 entries (2 files):
- Supplementary information_Amperometric monitoring of dissolution of ph responsive EUDRAGIT polymer film coatings.pdf
- Video S1_Amperometric monitoring of dissolution of ph responsive EUDRAGIT polymer film coatings.MP4
